# Supplementary material for: Immunoprofiling Identifies Functional B and T Cell Subsets Induced by an Attenuated Whole Parasite Malaria Vaccine as Correlates of Sterile Immunity
Source: Vaccines (Basel). 2022 Jan 14;10(1):124. doi: 10.3390/vaccines10010124 (PMC8780163; doi:10.3390/vaccines10010124)
Supplement: Supplementary file 1 [file vaccines-10-00124-s001.zip]

Archive with 1 entries (1 files):
- vaccines-1534528-supplementary.pdf
